# Supplementary material for: Targeting CXCR6 Disrupts β-Catenin Signaling and Enhances Sorafenib Response in Hepatocellular Carcinoma
Source: Cancers (Basel). 2025 Nov 28;17(23):3818. doi: 10.3390/cancers17233818 (PMC12691426; doi:10.3390/cancers17233818)
Supplement: Supplementary file 1 [file cancers-17-03818-s001.zip]

Archive with 1 entries (1 files):
- cancers-3919960-supplementary.pdf
